# Supplementary material for: Combined Layer-by-Layer/Hydrothermal Synthesis of Fe3O4@MIL-100(Fe) for Ofloxacin Adsorption from Environmental Waters
Source: Nanomaterials (Basel). 2021 Dec 2;11(12):3275. doi: 10.3390/nano11123275 (PMC8703555; doi:10.3390/nano11123275)
Supplement: Supplementary file 1 [file nanomaterials-11-03275-s001.zip]

Archive with 1 entries (1 files):
- nanomaterials-1458092-supplementary.pdf
